# Supplementary material for: MARTX toxin of Vibrio vulnificus induces RBC phosphatidylserine exposure that can contribute to thrombosis
Source: Nat Commun. 2022 Aug 17;13:4846. doi: 10.1038/s41467-022-32599-0 (PMC9385741; doi:10.1038/s41467-022-32599-0)
Supplement: Supplementary file 4 — Source data [file 41467_2022_32599_MOESM4_ESM.xlsx]

## Sheet: Figure 1a
Figure 1a
	Hemolysis-1	Hemolysis-2	Hemolysis-3	Hemolysis-4	Hemolysis-5
Control	1.8	1.36	1.07	2.28	1.24
MOI 1	2.7	2.45	1.27	2.59	1.16
MOI 5	3.3	2.77	4	7.92	1.57
MOI 10	22	7.74	16.12	29.36	4.38
MOI 25	103.1	89.14	66.66	102.2	34.57

## Sheet: Figure 1b
Figure 1b
	0 min						10 min						30 min						60 min						120 min
	Hemolysis-1	Hemolysis-2	Hemolysis-3	Hemolysis-4	Hemolysis-5	Hemolysis-6	Hemolysis-1	Hemolysis-2	Hemolysis-3	Hemolysis-4	Hemolysis-5	Hemolysis-6	Hemolysis-1	Hemolysis-2	Hemolysis-3	Hemolysis-4	Hemolysis-5	Hemolysis-6	Hemolysis-1	Hemolysis-2	Hemolysis-3	Hemolysis-4	Hemolysis-5	Hemolysis-6	Hemolysis-1	Hemolysis-2	Hemolysis-3	Hemolysis-4	Hemolysis-5	Hemolysis-6
MOI 0	2.08	2.94	2.2	0.85	2.54	1.46	1.18	3.71	2.65	1.35	3.15	1.17	1.94	1.84	2.04	1.95	2.05	1.03	2.22	3	2.46	3.03	3.32	2.74	1.36	2.88	2.73	3.07	3.72	2.68
MOI 5	2.14	2.72	2.46	1.16	3	1.61	1.33	3.57	2.95	1.85	3.3	1.34	2.29	2.67	3.35	1.97	2.35	1.47	9.83	9.79	4.19	4.71	7.76	3.75	10.95	28.72	13.78	14.81	26.67	13.54
MOI 10	2.03	3.06	2.31	1.27	3.23	1.81	1.7	4.23	3.24	2.06	3.69	1.36	6.72	5.66	3.23	2.86	4.95	2.56	35.16	27.22	11.84	15.44	24.98	12.02	54	62.63	37.36	40.81	66.4	40.6

## Sheet: Figure 1d
Figure 1d
	RBCs Discocyte (%)
	n=1	n=2	n=3	n=4	n=5	n=6
MOI 0	100	100	100	100	100	100
MOI 1	33.3333	66.6667	50	75	66.6667	75
MOI 5	25	25	33.3333	33.3333	33.3333	50
MOI 10	0	0	16.6667	25	0	0
	RBCs Echinocyte (%)
	n=1	n=2	n=3	n=4	n=5	n=6
MOI 0	0	0	0	0	0	0
MOI 1	66.6667	33.3333	50	25	33.3333	25
MOI 5	75	75	66.6667	33.3333	33.3333	50
MOI 10	80	60	50	50	33.3333	50
	RBCs Spherocyte (%)
	n=1	n=2	n=3	n=4	n=5	n=6
MOI 0	0	0	0	0	0	0
MOI 1	0	0	0	0	0	0
MOI 5	0	0	0	33.3333	33.3333	0
MOI 10	20	40	33.3333	25	66.6667	50

## Sheet: Figure 2a
Figure 2a
	PS-1	PS-2	PS-3	PS-4	PS-5
Control	1.11	0.5	0.6	4.82	3.44
MOI 1	10.61	7.38	11.45	42.97	3.51
MOI 5	58.11	51.51	29.67	74.84	31.83
MOI 10	67.24	66.35	66.5	65.04	70.46
	MV-1	MV-2	MV-3	MV-4	MV-5
Control	455	227	271	585	71
MOI 1	604	339	575	530	76
MOI 5	1357	559	1783	1708	330
MOI 10	1360	1611	1437	2023	912
	MV-PS-1	MV-PS-2	MV-PS-3	MV-PS-4	MV-PS-5
Control	7.44	3.35	7.62	8.59	6.93
MOI 5	14.6	24.6	29.95	24.18	15.24

## Sheet: Figure 2c
Figure 2c
	Ca-1	Ca-2	Ca-3	Ca-4	Ca-5
Control	19.6	18.24	13.64	15.11	13.92
MOI 1	52.11	31.92	41.24	38.5	29.75
MOI 5	108.72	68.07	93.37	84.6	75.06
MOI 10	176.64	121.21	179.95	192.14	145.97

## Sheet: Figure 2d
Figure 2d
	Caspase-1	Caspase-2	Caspase-3	Caspase-4	Caspase-5	Caspase-6	Caspase-7
Control	5.58	4.87	3.44	3.8	4.69	3.61	3.43
MOI 1	5.62	5.2	3.62	3.92	4.99	3.62	3.12
MOI 5	11.66	6.64	6.38	4.63	6.22	4.12	5.42
MOI 10	26.7	9.37	9.95	11.19	16.86	8.37	10.96

## Sheet: Figure 2e
Figure 2e
	PC translocation (%) -1			PC translocation (%) -2			PC translocation (%) -3			PC translocation (%) -4			PC translocation (%) -5			PC translocation (%) -6
10 min (PC)	+	-	(+/-)*100	+	-	(+/-)*100	+	-	(+/-)*100	+	-	(+/-)*100	+	-	(+/-)*100	+	-	(+/-)*100
Control	11.26	148.8	7.5672	65.32	222.28	29.3864	14.53	198.6	7.31621	12.25	150.44	8.14278	12.96	170.46	7.60296	15.84	202.13	7.83654
MOI 1	11.56	85.81	13.4716	40.28	125.86	32.0038	8.36	73.79	11.3294	10.22	93.14	10.9727	8.76	93.13	9.40621	10.51	85.9	12.2352
MOI 5	8.18	23.81	34.3553	52.4	49.21	106.482	7.39	13.07	56.5417	7.16	23.33	30.6901	5.3	18.18	29.1529	7.87	20.77	37.8912
MOI 10	3.48	7.85	44.3312	48.45	42.23	114.729	7.88	12.41	63.4972	7.27	11.57	62.8349	5.18	7.88	65.736	8.77	12.82	68.4087
30 min (PC)	+	-	(+/-)*100	+	-	(+/-)*100	+	-	(+/-)*100	+	-	(+/-)*100	+	-	(+/-)*100	+	-	(+/-)*100
Control	12.08	115	10.5043	56.12	164.74	34.0658	14.59	143.6	10.1602	14.09	129.21	10.9047	13.99	136.28	10.2656	17.18	145.76	11.7865
MOI 1	11.12	39.08	28.4545	50.15	52.58	95.3785	4.27	16.01	26.6708	6.97	35.94	19.3934	5.46	30.94	17.6471	6.01	22.95	26.1874
MOI 5	5.75	7.94	72.4181	51.34	30.91	166.095	5.11	6.19	82.5525	7.61	6.7	113.582	3.08	4.51	68.2927	5.16	6.68	77.2455
MOI 10	3.77	4.09	92.176	51.72	31.96	161.827	6.71	7.69	87.2562	5.6	5.84	95.8904	4.04	4.56	88.5965	5.77	7.64	75.5236

## Sheet: Figure 2f
Figure 2f
	PS-1	PS-2	PS-3	PS-4	PS-5
Control	1.23	1.76	2.71	1.04	0.54
MOI 5	29.36	34.49	25.02	17.54	13.76
MOI 5+Cas VI	14.24	20.49	7.86	12.83	3.27
MOI 5+Cas Q	8.91	14.21	20.38	13.11	1.63

## Sheet: Figure 2g
Figure 2g
1h	Thrombin-1	Thrombin-2	Thrombin-3	Thrombin-4	Thrombin-5
Control	0.5964	0.6959	0.7189	0.7784	0.7571
MOI 1	0.6482	0.7905	0.7588	0.7487	0.8779
MOI 5	0.7292	1.0643	0.7924	0.8755	1.0393
MOI 10	0.8703	1.7271	1.119	1.0898	1.2188
2h	Thrombin-1	Thrombin-2	Thrombin-3	Thrombin-4	Thrombin-5
Control	0.8363	0.7198	0.8069	0.7995	0.7642
MOI 1	0.8675	0.7312	0.8265	0.7968	0.7622
MOI 5	1.5387	0.8748	1.0266	1.1581	0.9866
MOI 10	2.8215	1.2645	1.675	2.8539	1.5573

## Sheet: Figure 2h
Figure 2h
	RBC-EC adherence
	Intensity-1	Intensity-2	Intensity-3	Intensity-4	Intensity-5
Control	0.137	0.101	0.571	0.152	0.157
MOI 5	0.4	0.947	1.568	0.72	1.074
MOI 10	3.356	3.171	3.827	5.209	1.22

[truncated: 19 more sheets: Figure 2i, Figure 3a, Figure 3b, Figure 3c, Figure 3d, Figure 3e, Figure 3f, Figure 3h, Figure 3i, Figure 3j, Figure 4a, Figure 4b, Figure 4c, Figure 4g, Supplementary Figure 2a, Supplementary Figure 2b, Supplementary Figure 3, Supplementary Figure 4b, Supplementary Figure 4c]
